# Supplementary material for: Complement C3 and marginal zone B cells promote IgG-mediated enhancement of RBC alloimmunization in mice
Source: J Clin Invest. 2024 Apr 15;134(8):e167665. doi: 10.1172/JCI167665 (PMC11014669; doi:10.1172/JCI167665)
Supplement: Supporting data values [file jci-134-167665-s222.xlsx]

## Sheet: Sheet1
	Fig 2a		PBS															α-Kpb IgG2c
		anti-KEL IgM	27.4	126.5	78.1	98.4	30.3	56.3	152	90.1	72.2	34.6	92.4	74.3	123.4	167	69.4	155.4	74.2	181.8	189	80.9	176.9	140.9	157.8	178.8	189.4	198	287.5	319.3	54.4	213
	Fig 2b		PBS															α-KEL IgGc
		7	0	0	354	0	0	52.96	342.5	207.5	860.3	0	92.4	74.3	123.4	67	69.4	0	414.8	1517.4	513	597.6	5.4	91.2	197.8	502.8	268.6	198	287.5	319.3	504.4	213
		14	614.2	389.3	311	0	40.1	45.9	2.6	92.7	342.43	3.1	88.9	59.9	28.8	66.3	88.1	447	1135	9571	2053	6841	3639.58	86.9	1070.1	3448.5	1478.1	4265.9	2351.2	419.4	2322	473.2
		21	0	0	124	0	0	10.8	0	144.8	20.2	30.9	92.5	38.1	56.2	55.1	35.8	334	7588	15405	3985	16463	4141.5	467.4	1469.8	6185.7	1539.7	8013.3	2979.8	495.3	5917.2	806.2
		28	0	0	0	0	0	9.8	17.47	6.9	12.4	0	110.2	0	0	0	0	51	10071	14647	6225	12735	4295.3	294.3	785	7845.3	1140	4079.4	2759.2	666.2	3833.6	1191.6
	Fig 2c		PBS	α-Kpb IgG2c
		0	100	100
		1	100	85.1046
		6	100	87.5701
		14	100	86.9777
		21	100	84.558
	Fig 2D		PBS					α-Kpb IgG2c
		1	152	105	89.2	85.2	85.5	26.1	53.6	45.6	69.2	38	46.6	46.3	31.9	42.2	32.4
		6	52.9	76.5	57.3	77.3	67.9	9.97	13.2	8.98	15.6	7.85	7.99	23	8.98	11.1	17.6
		14	66.4	41.1	53.1	74.9	64.4	6.05	3.75	3.75	8.07	3.16	3.79	8.9	3.7	4.14	10.8
		21	58.2	7.12	29.5	58.8	39.2	0	0.15	2.12	0.97	14.8	7.02	5.58	2.08	0	5.65
	Fig 2E		PBS					α-Kpb IgG2c
		1	0	0	0	0	0	553	1221	529	1026	407	801	1074	688	945	705
		6	0.52	0	11.8	0	0	225	532	166	496	177	350	533	240	339	333
		14	3.01	11.1	4.56	2.18	9.53	183	131	77.6	166	49.8	264	146	82	79.8	210
		21	70.7	90.3	63.1	49	228	218	319	120	330	164	385	375	197	248	174
	Fig 2F		PBS					α-Kpb IgG2c
		1	157	19.8	0	0	0	0	5.81	31.1	105	2.73	4.28	0.44	4.83	2.17	0
		6	842	425	1573	161	383	0	500	74.3	224	0	454	73.1	382	790	3.14
		14	469	1685	534	334	713	223	1280	275	1299	367	640	962	518	828	211
		21	70.7	903	63.1	49	228	218	319	120	330	164	385	375	197	248	174
	Fig 3A		WT																				IFNARKO
			PBS										α-Kpb IgG2c										PBS										α-Kpb IgG2c
		anti-KEL IgM	210.4	205.3	307	183.9	330.13	823.44	302.36	463.7	145.8	223.4	736.4	470.93	510.1	772	286.9	599.9	1123.8	801.66	523.36	217	337.6	253.9	788.69	107.52	362.4	694.02	219.3	69.6	256.8	643.1	614.7	46.96	82.45	626.4	150.16	545.2	612.23	141.7	363.2	802.2
	Fig 3B		WT																												IFNARKO
			PBS															α-Kpb IgG2c													PBS															α-Kpb IgG2c
		7	721	331.83	67.1	1282.5	1599.7	186.13	106.73	106.73	104.53	75.83	116.1	119.7	90.7	18.6	91.35	694	112	358.1	1856.9	2482	333.53	1127.93	111.73	466.83	217.73	232.7	165.3	98.1	0	189.6	37	806.8	1315	197.93	92.53	168.13	85.23	117.23	154.47	9.17	49.09	8.45	11.2	1489	1629.7	467	7356.6
		14	73.9	76.3	228.8	50.7	444.1	57.53	62.63	73.21	83.49	45.03	52.2	19.36	8.07	42.1	45.78	2568.4	1513.9	111	5882.5	961.8	467.23	1233.03	133.82	1015.03	276.5	508.7	474.3	157.8	61.76	49.93	498	231	74.1	65.63	72.68	58.53	94.48	28.06	41.8	0	19.25	0	7.2	4604.7	5869.4	992.1	9255.7
		21	0	0	13.8	236	892.2	58.93	60.23	35.23	70.09	52.43	20.47	0	16.49	37.9	68.2	3094.2	3697.7	4	2404.5	12835.1	414.23	1195.93	359.03	886.03	337.63	986.78	892.42	398.57	143	304.6	199.1	778.94	0	58.43	50.33	59.83	82.79	71.44	41.2	0	15	23.42	0	4939.03	5887	1153.6	14074
		28	157	0	233.3	260.7	1492.41	62.43	63.03	61.53	66.6	55.13	103.3	0	17.33	10.57	32.38	2639	5505.1	97.2	1791	11036.5	378.83	1276.93	738.93	702.33	241.83	1146.5	1121	912.96	200.9	0	360.5	0	151.4	53.9	47.48	60.43	67.13	69.33	7.2	0	0	13.71	6.57	4533	5320.4	1106.8	12697
	Fig 3C		IgG1																				MAR1
			PBS										α-Kpb IgG2c										PBS										α-Kpb IgG2c
		anti-KEL IgM	14.5	73.4	122.9	14.5	36.2	195.9	149	81.66	98.36	172	354.5	347.1	480.2	405	28.9	323.44	132.36	530.9	544.8	0	0	246.1	0	282	448	694.02	29.3	196.6	22.1	45.67	340.4	7.3	36.17	28.9	101.3	1455.2	699.76	1491.9	989.2	1222.2
	Fig 3D		IgG1																													MAR1
			KELLO															α-Kpb IgG2c														KELLO															α-Kpb IgG2c
		7	419.9	412.7	1370.9	412.7	115.7	220.43	88.73	149.53	430.83	70.89	203.8	388.1	236.6	401.3	237.8	253.7	492.5	768.5	180.5	202.5	140.93	1047.13	249.03	1281.63	367.8	2147	318	3359.1	605.9	166.5	354.7	115.5	463.5	514.7	144.53	79.93	78.13	50.43	74.12	542	248.1	164.9	429.1	386.3	965.7	361.5	195.7
		14	427.5	158.7	506.7	209.9	115.7	105.23	57.93	64.03	227.03	87.76	64.6	140.2	896.4	115	442.9	180.9	1729.7	289.7	137.7	166.1	156.79	1428.63	172.64	1128.35	1526.2	3604.7	127.3	3568.6	2007.6	144.7	195.7	122.7	123.5	260.7	86.7	64.33	63.73	84.74	64.13	215.6	168.6	115.9	166.4	127.8	1371.7	695.7	151.7
		21	79	137.1	181.1	361.9	115.9	57.43	69.93	64.03	492.43	62.63	54.1	54.1	114.3	127.2	600.7	144.7	4565.7	238.5	115.7	130.7	723.53	1278.12	161.13	1096.9	1533.6	4144.1	38.9	4664.2	4233.7	137	180.7	115.7	115.7	202.5	70.03	69.73	60.63	60.83	58.13	133.1	50.54	68.2	46.6	23.4	3398.7	2187.7	144.7
		28	151.7	137.9	361.7	158.9	115.9	78.33	60.03	91.03	74.53	61.13	68.7	43	83.7	81.2	555.2	165.9	6674.7	202.5	145.1	137.9	676.63	1433.43	127.93	1215.93	1217.1	3833.4	64.4	6113.5	4638.2	137.5	173.9	137.7	122.7	173.9	76.46	72.73	67.03	53.53	89	118.6	58.6	80.4	4.3	110.3	5093.7	4168.7	137.5
	Fig 3E		WT								IFNARKO
		7	552.63	1190.23	1233.03	180.59	128.13	160.8	38.5	167.7	165.83	87.93	157.77	255.73	101.63	36.9	184.7	17.28	404.51	85.5
		14	1026.63	1190.73	1819.63	85.53	553.53	228.7	293.82	500.2	156.88	127.13	82.73	290.33	102.2	51.6	0	71.82	42.6	25.31
		21	1270.43	1608.53	2583.83	557.73	878.83	364	240.8	666.01	103.93	23.53	17.53	521.83	90.83	0	33.8	11.2	0	0
		28	2451.83	2137.83	3036.53	877.63	1129.13	275.18	548.42	616.2	75.43	220.33	88.73	877.33	226.73	34.64	0	145	5.66	0
	Fig 3F		IgG1										MAR1
		7	533.03	645.72	1092.13	222.13	414.73	542	248.1	164.9	429.1	386.3	209.53	92.33	194.23	56.93	46.73	213.8	147	577	347	517
		14	619.83	523.53	1058.43	255.81	1079.63	215.6	168.6	115.9	166.4	127.8	183.53	61.63	372.93	60.83	56.53	58.34	128.2	145.3	168	144.7
		21	779.23	603.73	1164.93	351.43	1486.43	1133.1	1250.54	698.2	946.6	823.4	262.33	740.23	77.93	65.63	57.39	61.5	62.6	134.7	77.2	107
		28	1002.23	1268.33	1836.83	640.53	2121.63	1218.6	1058.6	880.4	900.3	1010.3	393.43	74.23	1027.63	53.93	51.43	35.39	43	129.4	129.4	134.9
	Fig 4A	WT																					C3KO
			PBS										α-Kpb IgG2c										PBS										α-Kpb IgG2c
		anti-KEL IgM	92.4	74.3	123.4	67	69.4	46.2	43.1	0	0	0	198	287.5	319.3	504.4	213	159	290	113	167	53	226.5	207.59	430.35	160.06	80	67	49.9	67.3	182	201	272.06	172.5	80	571	91.8	345.1	231.9	99.6	235.7	332.8
	Fig 4B		WT																												C3KO
			PBS															α-Kpb IgG2c													PBS														α-Kpb IgG2c
		7	92.4	74.3	123.4	67	69.4	316.1	119.7	90.7	118.6	191.35	0	399.12	61.7	0	0	198	287.5	319.3	504.4	213	232.7	165.3	98.1	118.9	113.5	151.9	336.1	118.6	267.2	281.5	450.5	205.1	151.2	25.47	18.47	18.31	36.7	0	0	237.6	230.9	461.7	602.7	450.2	426.5	1046.35	355.65
		14	88.9	59.9	28.8	66.3	88.1	252.2	19.36	8.07	42.1	45.78	184.8	0	224.6	47.9	0	4265.9	2351.2	419.4	2322	473.2	508.7	474.3	157.8	273	0	227.4	1618.9	685.9	136.4	181.7	137.2	151.1	143.8	0	0	9.66	25.13	0	0	87.79	45.3	10.1	524.7	660	258.2	1407.7	233.5
		21	92.5	38.1	56.2	55.1	35.8	220.47	0	16.49	37.9	68.2	107.42	0	108.7	27	181.09	8013.3	2979.8	495.3	5917.2	806.2	986.78	892.42	98.57	2164.3	0	369.6	2368.2	1115.5	158	141.3	141.3	148.8	127.3	0	13.54	27.32	44.32	0	70.75	0	0	4.5	641.2	630.65	250.65	1519.8	196.2
		28	110.2	0	0	0	0	303.3	0	17.33	10.57	32.38	0	167.5	145.5	0	76.5	4079.4	2759.2	666.2	3833.6	1191.6	1146.5	1121	112.96	3044.3	0	248	2451	887.2	109.9	151.7	107.2	110.7	116.1	6	0	7.52	1.5	0	31.68	0	0	71.3	718.7	586.7	178.2	1890.7	157.9
	Fig 4C		WT										C3KO
		7	160.8	38.5	28.5	167.7	59.4	164.1	277.55	631.1	521.11	583.92	533.33	108.43	569.8	391.4	525.7	492.3
		14	23.82	228.7	24.24	500.2	15.09	63.11	541.84	1083.3	478	522.2	726.2	1275.87	1014.5	1533.1	978.62	2329
		21	36.7	264	19.83	40.8	466.01	31.04	1450.02	1291	290.3	1771.4	1294.5	1977.4	1864.1	4121.2	1342.65	3668.1
		28	54.9	275.18	616.2	22	48.42	46.1	1836.46	1529.86	278.4	2090.67	1585.9	1915.49	1125.53	4078.2	1161.9	4461.08
	Fig 4D		WT																				FcgR KO
			PBS										α-Kpb IgG2c										PBS										α-Kpb IgG2c
		Day 7	92.4	74.3	123.4	67	69.4	67	0	123	146	0	198	287.5	319.3	504.4	213	532	612	201	1	329	310.7	174.2	246.9	130.2	437.4	154.7	374.2	112.9	382.9	623	119.54	124.4	91.44	99.7	108	0	0	235	163	0
	Fig 4E		WT																												FcgR KO
			PBS															α-Kpb IgG2c													PBS															α-Kpb IgG2c
		7	92.4	74.3	123.4	67	69.4	316.1	119.7	90.7	118.6	191.35	0	399.12	61.7	0	0	198	287.5	319.3	504.4	213	232.7	165.3	98.1	118.9	113.5	151.9	336.1	118.6	385.1	283.5	267.1	149.8	449.9	136.82	17.7	18.2	21.6	5.9	0	187.8	64.3	474	35.8	411.1	461.2	472.8	381.5
		14	88.9	59.9	28.8	66.3	88.1	252.2	19.36	8.07	42.1	45.78	184.8	0	224.6	47.9	0	4265.9	2551.2	419.4	2422	873.2	508.7	474.3	357.8	373	0	227.4	1718.9	685.9	185.6	171.7	278.1	174.8	353.8	27.2	0	32.4	10.9	0	174.1	136.6	152.2	70	83.7	294.8	255.6	345.7	252.9
		21	92.5	38.1	56.2	55.1	35.8	220.47	0	16.49	37.9	68.2	107.42	0	108.7	27	181.09	8013.3	2979.8	495.3	5917.2	806.2	986.78	892.42	98.57	2164.3	0	369.6	2368.2	1115.5	272	172.2	194.5	169.4	311	0	0	22.39	42.7	25.59	53	0	4.1	171.8	0	227.6	205.8	264.2	216.4
		28	110.2	0	0	0	0	303.3	0	17.33	10.57	32.38	0	167.5	145.5	0	76.5	4079.4	2759.2	666.2	3833.6	1191.6	1146.5	1121	112.96	3044.3	0	248	2451	887.2	387.7	118.6	127	131.7	211.7	0	0	2.04	0	0	0	0	0	166.05	227.6	199.2	162.9	213.4	184.6
	Fig 5		PBS								α-Kpb IgG2c
		CD8a DC	0.88	0.03	1.36	2.42	1.16	0	1.1	0	1.48	0.64	2.16	0	1.1	0	0	4.02
		CD11b DC	0.7	0.93	0.82	1.45	1.11	0.47	0.44	0.53	0.35	0.42	0.8	0.53	0.34	0.75	0.97	1.12
		pDC	0.04	0	0.89	0.19	0.75	0	0.25	0	0.11	0.89	0.63	0.7	1.02	0.67	0	0.44
		RPM	0.078	0.208	0.298	0.148	0.408	0.278	0.348	0.328	1.248	1.158	0.818	1.188	0.598	0.638	0.758	0.398
		Monocytes	0.4	0.39	0.72	0.69	0.21	0.17	0.15	0.4	1.2	1.36	1.15	0.52	0.97	0.77	0.69	0.78
		Neutrophils	2.57	1.29	9.02	5.7	6.39	0.44	0	0.04	3.91	8.22	7.98	3.56	7.71	0.57	0.47	0.41
	Fig 6A		WT																				CD4KO
			PBS										α-Kpb IgG2c										PBS										α-Kpb IgG2c
		anti-KEL IgM	27.4	126.5	78.1	98.4	30.3	56.3	152	90.1	72.2	34.6	155.4	74.2	181.8	189	80.9	176.9	140.9	157.8	178.8	189.4	147	89.6	130	18.7	138.6	28.8	5.7	11.5	17.3	21.6	80.5	15.9	15.9	20.2	53	15.8	15.8	10.1	14.5	15.9
	Fig 6B		WT																												CD4KO
			PBS															α-Kpb IgG2c													PBS															α-Kpb IgG2c
		7	165.4	291.3	409.7	250.1	84.7	92.4	74.3	123.4	67	69.4	316.1	119.7	90.7	118.6	191.35	799	122.4	211.7	197.51	635.3	198	287.5	319.3	504.4	213	232.7	165.3	98.1	196.3	187.6	544.1	243.6	239.51	177.2	165.2	153.5	182.3	186.8	259.28	531.16	358.76	464.12	0	80.1	69.4	81.6	90.11
		14	28.9	208.5	131.2	28.9	799.9	88.9	59.9	28.8	66.3	88.1	252.2	19.36	8.07	42.1	45.78	2585.3	146.3	198.4	559.4	3024.1	4265.9	2351.2	419.4	2322	473.2	508.7	474.3	157.8	85.3	79.5	143.5	86.9	42.5	153	150.7	167.8	141.3	169.5	33.66	67.8	11.8	25.2	20.69	40.8	45.9	40.8	44.2
		21	47.6	107.1	104	34	1490	92.5	38.1	56.2	55.1	35.8	220.47	-3.56	16.49	37.9	68.2	2731.8	415.9	361	1620.4	4411.6	8013.3	2979.8	495.3	5917.2	806.2	986.78	892.42	98.57	66.3	54.4	110.4	57.8	35.7	181.8	148.9	158.3	172.3	172.2	-11.62	10.46	8.62	14.41	0	32.3	47.6	74.8	86.7
		28	27.2	95.51	66.31	39.11	1500.4	110.2	0	0	0	0	303.3	-15.448	17.33	10.57	32.38	3372.3	1080.8	720.1	1688.3	4246	4079.4	2759.2	666.2	3833.6	1191.6	1146.5	1121	112.96	127.7	44.2	108.6	71.4	61.2	103.2	112.4	108.2	109.6	105.5	22.9	32.8	1.2	17.79	0	54.41	45.9	49.3	102
	Fig 6D		IgG2b (Isotype)																				GK1.5
			PBS										α-Kpb IgG2c										PBS										α-Kpb IgG2c
		anti-KEL IgM	92.4	74.3	123.4	167	69.4	167	46	78	59	112	198	287.5	319.3	54.4	213	132	56	289	391	113	58.89	70.65	58.9	63.6	63.6	47	84	157	223	168	132	391.29	68.3	89	61.2	112	69	167	59	123
	Fig 6E		IgG2b(isotype)																		GK1.5
			PBS										α-Kpb IgG2c								PBS										α-Kpb IgG2c
		7	121.1	115.2	97.7	24.4	31.8	865.1	1022.7	-4.9	752.6	800.4	440.7	188.8	352.9	628.3	145	3836.9	473.4	189.2	0	70.7	169	0	4.2	3055.1	1013.2	223.9	44.34	364.4	87.7	129.5	202.8	227	156.4	173.1	149.5	155.6	244.9	91.8
		14	0	25.8	0	0	20.8	243.23	83.9	29.48	59.7	103.3	2172.3	373.8	989.4	2002.8	357.8	2618.23	1890.9	114.77	0	0	65.8	0	3.1	1634.4	382.23	126.77	243.9	150	20.8	13.8	88.8	147.8	93.3	90	167.5	30.1	145.2	73.8
		21	0	7.4	0	0	0	166.2	61.2	25.37	64.3	63.3	2079.8	239.5	1423.5	1863.8	745.8	3053.5	2229.9	1311.8	0	0	63.1	0	37.8	915.4	300.9	136.7	110.5	134	0	0	13.8	62.6	14.8	44.8	117.8	30.62	48.5	0
		28	0	0	0	0	0	197	56.43	6.77	38.63	37.83	2073.5	184.8	1532	2217.8	656.8	2991.5	2603.23	1971.2	0	0	29.8	0	0	701.2	219.9	95.23	59.8	76.8	0	0	12.8	36.7	0	0	133.7	13.9	110.8	28.2
	Fig 7B		IgG2a+IgG2b																				α-CD49d+α-CD11c
			PBS										α-Kpb IgG2c										PBS										α-Kpb IgG2c
		anti-KEL IgM	64	0	97	0	32	55	0	0	31	69.3	100.9	54.8	24	37.6	65	92.5	113.4	267.2	131.2	87	0	0	0	0	56	23.3	0	0	34	0	0	0	0	0	0	0	13.4	19.6	21.4	46.3
	Fig 7C		IgG2a+IgG2b																	α-CD49d+α-CD11c
			PBS								α-Kpb IgG2c									PBS								α-Kpb IgG2c
		7	1303	350.6	306	428.4	82	32	150	60	693	740.4	1308	99	242	44	565	379	3810	0	27.4	0	0	4	8	8	8	110	294	106	0	138	173	191	100	110
		14	67	0	0	27	167	72	58	132	1154	2427.7	698	3502.2	3275	14	4074	8198	9726	89	32.6	0	0	10	10	10	20	334.4	442.2	0	63.7	110	112	126	58	132
		21	0	0	200.1	0	70	24	20	84	5111	1827	907.1	2926.4	3114	0	4285	7692	7838	0	0	0	224.4	12	8	0	28	0	0	3	24.8	92	62	46	38	60
		28	0	0	0	0	0	109.8	68.9	0	5950	2040	2228	4324	3555.9	0	3896.49	7369.7	5338.2	0	0	15	0	124	0	296	0	181.3	0	0	0	0	0	60	0	0
	Fig 7E		Notch2 fl/fl CD19 Cre-																				Notch2 fl/fl CD19 Cre+
			PBS										α-Kpb IgG2c										PBS										α-Kpb IgG2c
		anti-KEL IgM	169	0	165	0	233	0	123	44	65	0	154	995	131	821.6	123	145	198	203	455	132	0	16	292	0	145	0	0	32	143	111	0	32.1	64.2	158	87	56	0	76.7	103.2	132	0	0
	Fig 7F		Notch2 fl/fl CD19 Cre-																Notch2 fl/fl CD19 Cre+
			PBS					α-Kpb IgG2c											PBS							α-Kpb IgG2c
		7	834.4	658.6	1171.7	108.5	1214	1872.23	707.5	925.1	269.2	759.8	3385.9	15	518.9	23.4	487	39	57.1	53.3	47.4	144.3	242.3	106.7	89.1	1900.7	2338.07	1055.8	660.9	1072.1	1193.7	4556.9	6	125	0	0	0
		14	20.3	1104.53	691.37	267.7	92.8	1838.03	2534.2	946.48	868.6	789.2	3681	2892.4	4940.8	599.9	4324.6	495.6	0	51.3	178.1	0	256.6	46.3	15	796.5	260.7	494.9	318.1	225.4	1871.7	1567.09	0	179	0	0	1050.7
		21	138.6	1795.6	387.6	53	670.3	2616.3	6762.3	3546.9	418.8	1864.3	3160.1	2532.7	2757.2	40.2	6755.2	391.5	58.8	33.64	161.6	73.2	559.77	90.5	6.6	1021.2	3774.5	818.9	1179.5	1031.7	3107.8	3579	0	360.5	32.9	39.7	1464.5
	Fig 8B		PBS															α-Kpb IgG2c
		% Bcl6+GL7+ (GC) B	1.51095	4.65697	4.45	0.5951	1.18855	4.584	0.98	2.33	0.93	2.09	1.927	2.31	2.73	-0.26	1.89	7.756	1.8141	2.895	4.014	8.10575	3.77	1.24	0.93	1.18	6.73	2.889	0.363	3.93	3.046	2.44
	Fig 8E			Puma4 IgG2c-WT	Puma4 IgG2c-GL	B6 serum
		Serm Dilution	0	13298	1381	140
			1:10	12301	683	109
			1:100	4421	0	0
			1:1000	667	0	141
			1:10000	21.4	0	0
			1:100000	59.7	342	0
	Supple Fig 2B		PBS					α-Kpb IgG2c
		15min	0.33	0.48	0.59	0.25	0.51	0.33	0.68	0.69	0.96	0.59
		1hr	0.76	0.85	0.65	0.49	0.63	0.96	0.96	1.49	1.57	1.51
		6hrs	0.89	1.02	1.2	0.98	0.91	1.78	2.73	1.91	2.59	0.97
		24hrs	1.16	0.66	0.83	1.27	0.82	1.81	1.82	0.81	1.2	1.42
	Supple Fig 2D	PBS				α-Kpb IgG2c
		0	84	0	10	729	1000	1533	451	480
	Supple Fig 3A		no antibody										IgG2a+IgG2b
			PBS					α-Kpb IgG2c					PBS				α-Kpb IgG2c
		7	195.6	173.3	289.77	151.8	217.5	412.77	477.5	521.3	899.5	391.1	82	32	150	60	242	44	565	379	3810
		14	210.1	166.1	144.8	137.4	137.6	6618.9	2954.4	651.6	3699.3	790.1	167	72	58	132	3275	14	4074	8198	9726
		21	188.1	137.4	137.4	151.8	130.4	7245.4	3852.8	9360.6	7472.1	1311.1	70	24	20	84	3114	0	4285	7692	7838
		28	122.7	108.5	108.5	115.5	115.5	8998.5	2818.7	688.7	8239.9	1171.7	0	0	0	0	4980	4	5219	9147	8837
	Supple Fig 3B		Notch2 fl/fl CD19 Cre-					Notch2 fl/fl CD19 Cre+
		7	3660	2807.7	2283	2546.4	4540	662	1402.7	467.9	871	1513.8
		14	1658	2924.1	1886	4471.6	3439	743	1145	1163.9	7325.2	744.3
		21	1775.7	2131.6	3519.1	4231.1	1623.2	1547.8	866	1053.2	1426.3	124.8
		28	2549.9	2424.9	6847.6	3037.5	2386.5	1565.6	757	836.2	1913.9	180.1
[truncated: 12 more columns]
